# Supplementary material for: Pathogens associated with persistent diarrhoea in children in low and middle income countries: systematic review
Source: BMC Infect Dis. 2009 Jun 10;9:88. doi: 10.1186/1471-2334-9-88 (PMC2709113; doi:10.1186/1471-2334-9-88)
Supplement: Additional file 1 — Supplemental tables. [file 1471-2334-9-88-S1.xls]

## Sheet: Table s1
Table 7: Percentage of sampled cases and comparisons testing positive for different pathogens in individual studies
	South-East Asia											Western Pacific		The Americas					African Region
	Bangladesh 1988 [14]	Bangladesh 1991 [15]	Bangladesh 1992a [16]	Bangladesh 1992b [17]	Bangladesh 1998 [31]	India 1989 [18]	India 1992 [19]	India 1995a [20]	India 1995b [21]	India 1999 [22]	India 2001 [23]	Cambodia 1992 [24]	Vietnam 1992 [25]	Brazil 1990 [26]	Brazil 1995 [29]	Brazil 2000 [4]	Guatemala 1992 [27]	Mexico 2003 [28]	Zambia 1995 [32]	Zambia 2001 [30]
Viruses
Rotavirus	-	2 (0 to 3) -	1 (0-2) 0	6 (2 to 10) 3 (1 to 5)	18 (12 to 25)	2 (0 to 5) 1 (0 to 3)	0 0	-	-	-	-	19 (10 to 29) -	5 (0 to 9) -	20 (8 to 32) 21 (8 to 34)	9 (4 to 16) 2 (0 to 7)	9 (4 to 16) 2 (0 to 6)	9 (0 to 19) -	-	-
Enteric adenoviris	-	-	-	-	-	1(0 to 3) 2 (0 to 5)	-	-	-	-	-	-	-	-	-	11 (3 to 18) 0	-	-	-
Bacteria
Camplylobacter	-	10 (7 to 13) -	11 (6 to 16) 16 (10 to 21)	8 (4 to 13) 8 (2 to 14)	1 (0 to 2)	4 (0 to 9) 3 (0 to 7)	4 (2 to 8) 3 (0 to 9)	0 -	1 (0 to 2) -	-	-	14 (6 to 22) -	0 -	-	0 0	-	6 (0 to 12) -	-	-
Shigella	14 (11 to 17) -	-	6 (2 to 9) 2 (0 to 4)	5 (2 to 9) 7 (3 to10)	3 (0 to 6)	3 (2 to 7) 0	2 (0 to 6) 0	0 -	2 (1 to 7) -	-	2 (0 to 5) -	5 (0 to 10) -	0 -	3 (0 to 7) 3 (0 to 8)	5 (0 to 11) 2 (0 to 7)	2 (0 to 5) 1 (0 to 2)	6 (0 to 13) -	1 (0 to 3) -	-	2 (1 to 4)
Salmonella	-	-	-	1 (0 to 2) 0	4 (1 to 8)	16 (9 to 24) 0	5 (2 to 10) 0	0 -	9 (4 to 13) -	-	-	8 (2 to 13) -	0 -	0 0	0 0	0 0 (0 to 2)	0 -	3 (0 to 7) -	-	18 (13 to 23)
Vibrio cholerae	-	3 (1 to 4) -	1 (0 to 3) 2 (0 to 4)	0 0	-	-	-	0 -	-	-	-	0 -	-	-	-	0 0 (0 to 1)	-	0 -	-	3 (1 to 6)
*All Enteropathic E coli - upper estimate	-	6 (4 to 9)	33 (26 to 31) 43 (35 to 50)	25 (13 to 36) 20 (8 to 31)	62 (54 to 70)	32 (22 to 41) 10 (14 to 21)	26 (6 to 76) 19 (5 to 33)	76 (68 to 84)	23 (16 to 29)	-	-	25 (16 to 35) -	27 (17 to 36) -	23 (7 to 35) 11 (1 to 20)	91 (84 to 99) 33 (19 to 48)	63 (50 to 76) 57 (50 to 64)	37 (23 to 50) -	-	-
*All Enteropathic E coli - lower estimate	-	-	21 (14 to 27) 34 (27 to 41)	-	25 (18 to 33)	-	44 (34 to 55) 13 (1 to 24)	-	21 (15 to 28)	-	-	18 (9 to 26) -		15 (4 to 26) 5 (0 to 12)	68 (56 to 80) 31 (17 to 45)	35 (24 to 47) 33 (26 to 39)	13 (3 to 22) -	-	-
EHEC	-	-	-	-	-	0 0	-	-	-	-	-	-	-	-	-	0 0		-	-
Parasites
Giardia lamblia	2 (1 to 4) -	-	4 (1 to 8) 2 (0 to 4)	4 (2 to 8) 4 (1 to 8)	1 (0 to 2)	8 (2 to 13) 5 (1 to 10)	2 (0 to 6) 22 (8 to 36)	8 (3 to 13) -	2 (1 to 7) -	20 (13 to 27) 4 (1 to 8)	-	9 (3 to 15) -	4 (2 to 8) -	18 (6 to 29) 13 (2 to 24)	0 0	20 (12 to 29) 8 (5 to 10)	14 (4 to 24) -	7 (2 to 12) -	0	6 (2 to 9)
Crytosporidium	-	-	0 2 (0 to 4)	-	-	-	-	0 -	-	1 (0 to 4) 5 (1 to 9)	-	11 (4 to 18) -	0 -	0 0	25 (6 to 36) 5 (0 to 11)	18 (9 to 27) 5 (3 to 8)	6 (0 to 13) -	0 -	7 (2 to 12)	24 (18 to 30)
Entomoeba histolytica	-	-	0 0	1 (0 to 3) 5 (1 to 9)	-	1 (0 to 3) 0	0 1 (0 to 3)	4 (0 to 8) -	1 (0 to 4) -	8 (3 to 13) 5 (1 to 9)	9 (1 to 16) -	3 (0 to 6) -	0 -	3 (0 to 7) 0	0 0	0 1 (0 to 2)	0 -	0 -	1 (0 to 3)	-
Microsporidia	-	-	-	-	-	-	-	-	-	-	-	-	-	-	-	0 4 (0 to 12)	-	-	-	-
Isospora	-	-	-	-	-	-	-	-	-	-	-	-	-	-	-	-	-		1 (0 to 3)	2 (0 to 4)
Cyclospora	-	-	-	-	-	-	-	-	-	-	-	-	-	-	-	-	-	-	-	-
All
At least one pathogen	-	-	-	-	62 (54 to 70)	65 (55 to 75) 20 (15 to 25)	-	88 (82 to 94) -	-	-	-	-	36 (26 to 46) -	55 (40 to 70) 37 (22 to 52)	-	88 (80 to 95) 74 (68 to 80)	-	-	-	-
95% confidence intervals in parentheses, comparison group without diarrhoea in italics
E. coli types tested for
Bangladesh 1991 - ETEC
Bangladesh 1992a - ETEC, EAggEC, EPEC
Bangladesh 1992b - EAggEC
India 1989 - ETEC, EPEC, EHEC, EAggEC
India 1992 - ETEC, EPEC, EAggEC
*India 1995a - ETEC, EPEC
India 1995b - EPEC, ETEC, EIEC
Cambodia 1992 - ETEC, EPEC, EIEC
Vietnam 1992 - ETEC, EPEC
Brazil 1990 - ETEC, EPEC, EIEC
Brazil 1995 - EAggEC, EPEC, ETEC
Brazil 2000 - ETEC, EPEC, EAggEC
Guatemala 1992 -ETEC, EPEC, EAggEC
*Also tested for ETEC, data on
ETEC not presented as the number
of cases tested for ETEC was
different than for the other E.coli types

## Sheet: Table s2
Table 8: Percentage of cases testing positive for different pathogens by WHO Region
	South East Asia				Western Pacific				The Americas				African Region				All
	Studies	Sample	Mean	Range	Studies	Sample	Mean	Range	Studies	Sample	Mean	Range	Studies	Sample	Mean	Range	Studies	Sample	Mean	Range
Virus
Rotavirus	6	1028	0.04	0 - 18%	2	162	0.12	5 - 19%	4	194	0.11	9 - 20%	0	-	-	-	12	1379	0.06	0 - 20%
Enteric adenoviris	1	92	0.01	-	0	-	-	-	1	66	0.11	-	0	-	-	-	2	158	0.05	1 - 11%
Bacteria
Camplylobacter	8	1390	0.07	0 - 14%	2	162	0.07	0 - 14%	3	147	0.02	0 - 6%	0	-	-	-	14	1699	0.06	0 - 14%
Shigella	9	1419	0.07	0 - 14%	2	162	0.02	0 - 5%	5	322	0.03	2 - 6%	1	194	0.02	-	17	1903	0.05	0 - 14%
Salmonella	6	714	0.05	0 - 16%	2	162	0.04	0 - 8%	5	322	0	-	1	194	0.18	-	13	1303	0.06	0 - 18%
Vibrio cholerae	3	710	0.02	0 - 3%	1	79	0	-	2	177	0	-	1	194	0.03	-	7	1160	0.02	0 - 3%
*All Enteropathic E coli - upper or only estimate	8	1290	0.3	6 - 76%	2	162	0.26	25 - 27%	4	212	0.57	23 - 88%	0	-	-	-	16	1665	0.33	6 - 91%
*All Enteropathic E coli - lower or only estimate	8	1290	0.24	6 - 76%	2	162	0.22	18 - 27%	4	212	0.35	13 - 68%	0	-	-	-	16	1665	0.25	6 - 76%
EHEC	1	92	0	-	0	-	-		1	51	0	-	0	-	-	-	2	143	0	-
Parasites
Giardia lamblia	9	1370	0.05	1 - 20%	2	162	0.06	4 - 9%	5	322	0.12	0 - 20%	2	284	0.06	1 - 6%	18	2138	0.06	0 - 20%
Crytosporidium	3	482	0.01	0 - 2%	2	162	0.06	0 - 11%	5	305	0.1	0 - 25%	2	283	0.19	7 to 24%	12	1233	0.08	0 - 25%
Entomoeba histolytica	8	811	0.03	0 – 9%	2	162	0.01	0 - 3%	5	322	0	0 - 3%	1	90	0.01	-	16	1453	0.02	0 - 9%
Isospora	0	-	-	-	0	-	-	-	0	-	-	-	2	284	0.02	1 - 2%	2	284	0.02	1 - 2%
At least one pathogen	6	612	0.68	58 - 88%	1	83	0.36	-	2	112	0.76	55 - 88%	0	-	-	-	9	813	0.65	36 - 88%
